# Supplementary material for: Chemotherapy-Induced Brain Damage: Mechanisms and Insights from Rodent Models
Source: Brain Sci. 2026 Jul 15;16(7):750. doi: 10.3390/brainsci16070750 (PMC13406774; doi:10.3390/brainsci16070750)
Supplement: Supplementary file 1 [file brainsci-16-00750-s001.zip]

Archive with 1 entries (1 files):
- brainsci-4400377-supplementary.pdf
